# Supplementary material for: Occurrence, distribution, and genetic diversity of faba bean viruses in China
Source: Front Microbiol. 2024 Jun 19;15:1424699. doi: 10.3389/fmicb.2024.1424699 (PMC11219563; doi:10.3389/fmicb.2024.1424699)
Supplement: Supplementary file 1 [file Table_1.XLSX]

## Sheet: Table S1
Supplementary Table 1. The information of collected samples.
Year	Region	Coordinates	Sample name
2019	Lishui	N31°66′, E119°03′	LS1
2019	Lishui	N31°66′, E119°03′	LS2
2019	Lishui	N31°66′, E119°03′	LS3
2019	Lishui	N31°66′, E119°03′	LS4
2019	Lishui	N31°66′, E119°03′	LS5
2019	Lishui	N31°66′, E119°03′	LS6
2019	Lishui	N31°66′, E119°03′	LS7
2019	Lishui	N31°66′, E119°03′	LS8
2019	Lishui	N31°66′, E119°03′	LS9
2019	Lishui	N31°66′, E119°03′	LS10
2019	Lishui	N31°66′, E119°03′	LS11
2019	Lishui	N31°66′, E119°03′	LS12
2019	Nantong	N32°04′, E120°86′	NT1
2019	Nantong	N32°04′, E120°86′	NT2
2019	Nantong	N32°04′, E120°86′	NT3
2019	Hefei	N31°83′, E117°22′	HF1
2019	Hefei	N31°83′, E117°22′	HF2
2019	Hefei	N31°83′, E117°22′	HF3
2019	Hefei	N31°83′, E117°22′	HF4
2019	Hefei	N31°83′, E117°22′	HF5
2019	Hefei	N31°83′, E117°22′	HF6
2019	Hefei	N31°83′, E117°22′	HF7
2019	Hefei	N31°83′, E117°22′	HF8
2019	Hefei	N31°83′, E117°22′	HF9
2019	Hefei	N31°83′, E117°22′	HF10
2019	Hefei	N31°83′, E117°22′	HF11
2019	Nanning	N22°82′, E108°36′	GX1
2019	Chongqing	N29°57′, E106°55′	CQ1
2019	Dingxi	N35°58′, E104°62′	GS1
2019	Dingxi	N35°58′, E104°62′	GS2
2019	Dingxi	N35°58′, E104°62′	GS3
2019	Dingxi	N35°58′, E104°62′	GS4
2020	Lishui	N31°66′, E119°03′	LS13
2020	Lishui	N31°66′, E119°03′	LS14
2020	Lishui	N31°66′, E119°03′	LS15
2020	Lishui	N31°66′, E119°03′	LS16
2020	Lishui	N31°66′, E119°03′	LS17
2020	Lishui	N31°66′, E119°03′	LS18
2020	Lishui	N31°66′, E119°03′	LS19
2020	Lishui	N31°66′, E119°03′	LS20
2020	Lishui	N31°66′, E119°03′	LS21
2020	Lishui	N31°66′, E119°03′	LS22
2020	Lishui	N31°66′, E119°03′	LS23
2020	Lishui	N31°66′, E119°03′	LS24
2020	Lishui	N31°66′, E119°03′	LS25
2020	Lishui	N31°66′, E119°03′	LS26
2020	Lishui	N31°66′, E119°03′	LS27
2020	Lishui	N31°66′, E119°03′	LS28
2020	Lishui	N31°66′, E119°03′	LS29
2020	Lishui	N31°66′, E119°03′	LS30
2020	Lishui	N31°66′, E119°03′	LS31
2020	Lishui	N31°66′, E119°03′	LS32
2020	Lishui	N31°66′, E119°03′	LS33
2020	Lishui	N31°66′, E119°03′	LS34
2020	Lishui	N31°66′, E119°03′	LS35
2020	Lishui	N31°66′, E119°03′	LS36
2020	Lishui	N31°66′, E119°03′	LS37
2020	Lishui	N31°66′, E119°03′	LS38
2020	Lishui	N31°66′, E119°03′	LS39
2020	Lishui	N31°66′, E119°03′	LS40
2020	Lishui	N31°66′, E119°03′	LS41
2020	Lishui	N31°66′, E119°03′	LS42
2020	Lishui	N31°66′, E119°03′	LS43
2020	Lishui	N31°66′, E119°03′	LS44
2020	Lishui	N31°66′, E119°03′	LS45
2020	Lishui	N31°66′, E119°03′	LS46
2020	Lishui	N31°66′, E119°03′	LS47
2020	Lishui	N31°66′, E119°03′	LS48
2020	Lishui	N31°66′, E119°03′	LS49
2020	Lishui	N31°66′, E119°03′	LS50
2020	Lishui	N31°66′, E119°03′	LS51
2020	Lishui	N31°66′, E119°03′	LS52
2020	Liuhe	N32°34′, E118°83′	LH1-1
2020	Liuhe	N32°34′, E118°83′	LH1-2
2020	Liuhe	N32°34′, E118°83′	LH1-3
2020	Liuhe	N32°34′, E118°83′	LH1-4
2020	Liuhe	N32°34′, E118°83′	LH1-5
2020	Liuhe	N32°34′, E118°83′	LH1-6
2020	Liuhe	N32°34′, E118°83′	LH1-7
2020	Liuhe	N32°34′, E118°83′	LH1-8
2020	Liuhe	N32°34′, E118°83′	LH1-9
2020	Liuhe	N32°34′, E118°83′	LH1-10
2020	Liuhe	N32°34′, E118°83′	LH1-11
2020	Liuhe	N32°34′, E118°83′	LH1-12
2020	Liuhe	N32°34′, E118°83′	LH1-13
2020	Liuhe	N32°34′, E118°83′	LH1-14
2020	Liuhe	N32°34′, E118°83′	LH1-15
2020	Liuhe	N32°34′, E118°83′	LH1-16
2020	Liuhe	N32°34′, E118°83′	LH1-17
2020	Liuhe	N32°34′, E118°83′	LH1-18
2020	Liuhe	N32°34′, E118°83′	LH1-19
2020	Liuhe	N32°34′, E118°83′	LH1-20
2020	Liuhe	N32°34′, E118°83′	LH1-21
2020	Liuhe	N32°34′, E118°83′	LH1-22
2020	Liuhe	N32°34′, E118°83′	LH1-23
2020	Liuhe	N32°34′, E118°83′	LH1-24
2020	Liuhe	N32°34′, E118°83′	LH1-25
2020	Liuhe	N32°34′, E118°83′	LH1-26
2020	Liuhe	N32°34′, E118°83′	LH1-27
2020	Liuhe	N32°34′, E118°83′	LH1-28
2020	Liuhe	N32°34′, E118°83′	LH1-29
2020	Liuhe	N32°34′, E118°83′	LH1-30
2020	Liuhe	N32°34′, E118°83′	LH1-31
2020	Liuhe	N32°34′, E118°83′	LH1-32
2020	Liuhe	N32°34′, E118°83′	LH1-33
2020	Liuhe	N32°34′, E118°83′	LH1-34
2020	Liuhe	N32°34′, E118°83′	LH1-35
2020	Liuhe	N32°34′, E118°83′	LH1-36
2020	Liuhe	N32°34′, E118°83′	LH1-37
2020	Liuhe	N32°34′, E118°83′	LH1-38
2020	Liuhe	N32°34′, E118°83′	LH1-39
2020	Liuhe	N32°34′, E118°83′	LH1-40
2020	Liuhe	N32°34′, E118°83′	LH1-41
2020	Liuhe	N32°34′, E118°83′	LH1-42
2020	Liuhe	N32°34′, E118°83′	LH1-43
2020	Liuhe	N32°34′, E118°83′	LH1-44
2020	Liuhe	N32°34′, E118°83′	LH1-45
2020	Liuhe	N32°34′, E118°83′	LH1-46
2020	Tongling	N30°95′, E117°82′	TL1
2020	Tongling	N30°95′, E117°82′	TL2
2020	Tongling	N30°95′, E117°82′	TL3
2020	Tongling	N30°95′, E117°82′	TL4
2020	Tongling	N30°95′, E117°82′	TL5
2020	Qvjing	N25°50′, E103°80′	QJ1
2020	Qvjing	N25°50′, E103°80′	QJ2
2020	Qvjing	N25°50′, E103°80′	QJ3
2020	Qvjing	N25°50′, E103°80′	QJ4
2020	Qvjing	N25°50′, E103°80′	QJ5
2020	Qvjing	N25°50′, E103°80′	QJ6
2020	Qvjing	N25°50′, E103°80′	QJ7
2020	Qvjing	N25°50′, E103°80′	QJ8
2020	Qvjing	N25°50′, E103°80′	QJ9
2020	Qvjing	N25°50′, E103°80′	QJ10
2020	Kunming	N24°89′, E102°83′	KM1
2020	Kunming	N24°89′, E102°83′	KM2
2020	Kunming	N24°89′, E102°83′	KM3
2020	Kunming	N24°89′, E102°83′	KM4
2020	Kunming	N24°89′, E102°83′	KM5
2020	Kunming	N24°89′, E102°83′	KM6
2020	Kunming	N24°89′, E102°83′	KM7
2020	Kunming	N24°89′, E102°83′	KM8
2020	Kunming	N24°89′, E102°83′	KM9
2020	Nanning	N22°82′, E108°36′	GX2
2020	Nanning	N22°82′, E108°36′	GX3
2020	Nanning	N22°82′, E108°36′	GX4
2020	Nanning	N22°82′, E108°36′	GX5
2020	Nanning	N22°82′, E108°36′	GX6
2020	Nanning	N22°82′, E108°36′	GX7
2020	Nanning	N22°82′, E108°36′	GX8
2020	Nanning	N22°82′, E108°36′	GX9
2020	Nanning	N22°82′, E108°36′	GX10
2020	Chongqing	N29°57′, E106°55′	CQ2
2020	Chongqing	N29°57′, E106°55′	CQ3
2020	Chongqing	N29°57′, E106°55′	CQ4
2020	Chengdu	N30°58′, E104°07′	CD1
2020	Chengdu	N30°58′, E104°07′	CD2
2020	Chengdu	N30°58′, E104°07′	CD3
2020	Chengdu	N30°58′, E104°07′	CD4
2021	Liuhe	N32°34′, E118°83′	LH1-47
2021	Liuhe	N32°34′, E118°83′	LH1-48
2021	Liuhe	N32°34′, E118°83′	LH1-49
2021	Liuhe	N32°34′, E118°83′	LH1-50
2021	Liuhe	N32°34′, E118°83′	LH1-51
2021	Liuhe	N32°34′, E118°83′	LH1-52
2021	Liuhe	N32°34′, E118°83′	LH1-53
2021	Liuhe	N32°34′, E118°83′	LH1-54
2021	Liuhe	N32°34′, E118°83′	LH1-55
2021	Liuhe	N32°34′, E118°83′	LH1-56
2021	Liuhe	N32°34′, E118°83′	LH1-57
2021	Liuhe	N32°34′, E118°83′	LH1-58
2021	Liuhe	N32°34′, E118°83′	LH1-59
2021	Liuhe	N32°34′, E118°83′	LH1-60
2021	Liuhe	N32°34′, E118°83′	LH1-61
2021	Liuhe	N32°34′, E118°83′	LH1-62
2021	Liuhe	N32°34′, E118°83′	LH1-63
2021	Liuhe	N32°34′, E118°83′	LH1-64
2021	Liuhe	N32°34′, E118°83′	LH1-65
2021	Liuhe	N32°34′, E118°83′	LH1-66
2021	Liuhe	N32°34′, E118°83′	LH1-67
2021	Liuhe	N32°34′, E118°83′	LH1-68
2021	Liuhe	N32°34′, E118°83′	LH1-69
2021	Liuhe	N32°34′, E118°83′	LH1-70
2021	Liuhe	N32°34′, E118°83′	LH1-71
2021	Liuhe	N32°34′, E118°83′	LH1-72
2021	Liuhe	N32°34′, E118°83′	LH1-73
2021	Liuhe	N32°34′, E118°83′	LH1-74
2021	Liuhe	N32°34′, E118°83′	LH1-75
2021	Liuhe	N32°34′, E118°83′	LH1-76
2021	Liuhe	N32°34′, E118°83′	LH1-77
2021	Liuhe	N32°34′, E118°83′	LH1-78
2021	Liuhe	N32°34′, E118°83′	LH1-79
2021	Liuhe	N32°34′, E118°83′	LH1-80
2021	Liuhe	N32°34′, E118°83′	LH1-81
2021	Liuhe	N32°34′, E118°83′	LH1-82
2021	Dali	N32°34′, E118°83′	DL1
2021	Dali	N32°34′, E118°83′	DL2
2021	Dali	N32°34′, E118°83′	DL3
2021	Dali	N32°34′, E118°83′	DL4
2021	Dali	N32°34′, E118°83′	DL5
2021	Dali	N32°34′, E118°83′	DL6
2021	Dali	N32°34′, E118°83′	DL7
2021	Dali	N32°34′, E118°83′	DL8
2021	Dali	N32°34′, E118°83′	DL9
2021	Dali	N32°34′, E118°83′	DL10
2021	Dali	N32°34′, E118°83′	DL11
2021	Dali	N32°34′, E118°83′	DL12
2021	Dali	N32°34′, E118°83′	DL13
2021	Dali	N32°34′, E118°83′	DL14
2021	Dali	N32°34′, E118°83′	DL15
2021	Dali	N32°34′, E118°83′	DL16
2021	Dali	N32°34′, E118°83′	DL17
2021	Dali	N32°34′, E118°83′	DL18
2021	Dali	N32°34′, E118°83′	DL19
2021	Dali	N32°34′, E118°83′	DL20
2021	Dali	N32°34′, E118°83′	DL21
2021	Liuhe	N32°34′, E118°83′	LH2-1
2021	Liuhe	N32°34′, E118°83′	LH2-2
2021	Liuhe	N32°34′, E118°83′	LH2-3
2021	Liuhe	N32°34′, E118°83′	LH2-4
2021	Liuhe	N32°34′, E118°83′	LH2-5
2021	Liuhe	N32°34′, E118°83′	LH2-6
2021	Liuhe	N32°34′, E118°83′	LH2-7
2021	Liuhe	N32°34′, E118°83′	LH2-8
2021	Liuhe	N32°34′, E118°83′	LH2-9
2021	Liuhe	N32°34′, E118°83′	LH2-10
2021	Liuhe	N32°34′, E118°83′	LH2-11
2021	Liuhe	N32°34′, E118°83′	LH2-12
2021	Liuhe	N32°34′, E118°83′	LH2-13
2021	Liuhe	N32°34′, E118°83′	LH2-14
2021	Liuhe	N32°34′, E118°83′	LH2-15
2021	Liuhe	N32°34′, E118°83′	LH2-16
2021	Liuhe	N32°34′, E118°83′	LH2-17
2021	Liuhe	N32°34′, E118°83′	LH2-18
2021	Liuhe	N32°34′, E118°83′	LH2-19
2021	Liuhe	N32°34′, E118°83′	LH2-20
2021	Liuhe	N32°34′, E118°83′	LH2-21
2021	Liuhe	N32°34′, E118°83′	LH2-22
2021	Liuhe	N32°34′, E118°83′	LH2-23
2021	Liuhe	N32°34′, E118°83′	LH2-24
2021	Liuhe	N32°34′, E118°83′	LH2-25
2021	Liuhe	N32°34′, E118°83′	LH2-26
2021	Liuhe	N32°34′, E118°83′	LH2-27
2021	Liuhe	N32°34′, E118°83′	LH2-28
2021	Liuhe	N32°34′, E118°83′	LH2-29
2021	Liuhe	N32°34′, E118°83′	LH2-30
2021	Liuhe	N32°34′, E118°83′	LH2-31
2021	Liuhe	N32°34′, E118°83′	LH2-32
2021	Liuhe	N32°34′, E118°83′	LH2-33
2021	Liuhe	N32°34′, E118°83′	LH2-34
2021	Nantong	N32°04′, E120°86′	NT4
2021	Kuming	N24°89′, E102°83′	KM10
2021	Kuming	N24°89′, E102°83′	KM11
2021	Kuming	N24°89′, E102°83′	KM12
2021	Kuming	N24°89′, E102°83′	KM13
2021	Kuming	N24°89′, E102°83′	KM14
2021	Kuming	N24°89′, E102°83′	KM15
2021	Kuming	N24°89′, E102°83′	KM16
2021	Kuming	N24°89′, E102°83′	KM17
2021	Nanning	N22°82′, E108°36′	GX11
2021	Nanning	N22°82′, E108°36′	GX12
2021	Nanning	N22°82′, E108°36′	GX13
2021	Nanning	N22°82′, E108°36′	GX14
2021	Nanning	N22°82′, E108°36′	GX15
2021	Nanning	N22°82′, E108°36′	GX16
2021	Nanning	N22°82′, E108°36′	GX17
2021	Hefei	N31°83′, E117°22′	HF12
2021	Hefei	N31°83′, E117°22′	HF13
2021	Hefei	N31°83′, E117°22′	HF14
2021	Hefei	N31°83′, E117°22′	HF15
2021	Hefei	N31°83′, E117°22′	HF16
2021	Hefei	N31°83′, E117°22′	HF17
2021	Hefei	N31°83′, E117°22′	HF18
2021	Hefei	N31°83′, E117°22′	HF19
2021	Hefei	N31°83′, E117°22′	HF20
2021	Hefei	N31°83′, E117°22′	HF21
2021	Hefei	N31°83′, E117°22′	HF22
2021	Hefei	N31°83′, E117°22′	HF23
2021	Chongqing	N29°57′, E106°55′	CQ5
2021	Wuhan	N30°59′, E114°29′	WH1
2021	Wuhan	N30°59′, E114°29′	WH2
2021	Wuhan	N30°59′, E114°29′	WH3
2021	Wuhan	N30°59′, E114°29′	WH4
2021	Wuhan	N30°59′, E114°29′	WH5
2021	Wuhan	N30°59′, E114°29′	WH6
2021	Chengdu	N30°58′, E104°07′	CD5
2021	Chengdu	N30°58′, E104°07′	CD6
2021	Chengdu	N30°58′, E104°07′	CD7

## Sheet: Table S2
Supplementary Table 2. All the primers used in this study.
Viruses	Primers name	Sequences (5’-3’)	Length
BCMV	BCMV-F	TGAAATGTGGTACAATGCTGTG	600 bp
	BCMV-R	CGACGCGAGATGCTAACTG
BYMV	BYMV-F	CCAACATTC(T)CGCCAA(G)ATAATGT	400 bp
	BYMV-R	TAGAGAGAATGATACACATACTG
SMV	SMV-F	ATGGTTGA(G)AGGG(A)AAGATC(T)ATC(T)C	400 bp
	SMV-R	AGAGCTGCAGCCTTCATC(T)TG
PSbMV	PSbMV-F	GCTGGTGACGAAACC(T)AAGGA	400 bp
	PSbMV-R	TCAAACCACTTGCCAAAACTTG
BBWV	BBWV-F	GATTGGTGGAAT(C)ATGCAT(C)TAC(T)C(T)	1500 bp
	BBWV-R	GGAACCCATTTTAATGGGAGAG
VCV	VCV-F	GATCAAAAGAGTAACAGTCCTTG	1500 bp
	VCV-R	ACTATTCTGATCAGAATAACTATC
BWYV	BWYV-F	ATGAATACGGTCGTGGGTAG	550 bp
	BWYV-R	CCATTGCCTTTGTAGAGGATC
CMV	CMV-F	ATGGACAAATCTGA(G)ATCA(T)A(C)CC	400 bp
	CMV-R	GAATCAAATTTCGGCAAAGGATT
MDV	MDV-F	CCAGGATCAGCGGAGTCATT	900 bp
	MDV-R	TGACGTCACAAGGTCATATTTG

## Sheet: Table S3
Supplementary Table 3. Coat protein nucleotide sequences of BYMV isolates downloaded from Genbank.
NO.	Isolate	Host	Country	Accession number
1	LP	Lupin	Australia	HG970866.1
2	RLut-1	Lupin	Australia	EU082124.1
3	RLut-3	Lupin	Australia	EU082126.1
4	BYMV-2018/1	Faba bean	Poland	MT153866.1
5	E3	Faba bean	Poland	MN017307.1
6	SW3.2	Orchid	Australia	JX156423.1
7	KP	Orchid	Australia	JX173278.1
8	BYMV-SW9	Orchid	Australia	KF632713.1
9	OV65	Gladiolus	India	MK131270.1
10	S-22C	Gladiolus	Japan	AB029436.1
11	E-92C	Gladiolus	Japan	AB029439.1
12	BYM-KJ	Canna	Russia	KY595420.1
13	BYM-Ore	Canna	Russia	KY595423.1
14	BYM-Suev	Canna	Russia	KY595424.1
15	BYM-KS	Canna	Russia	KY580735.1
16	BYM-Liv	Canna	Russia	KY595421.1
17	BYM-Lud	Canna	Russia	KY595422.1
18	E2	Faba bean	Poland	MN017306.1
19	E1	Faba bean	Poland	MN017305.1
20	Sb-50C	Faba bean	Japan	AB029437.1
21	Sb-12C	Faba bean	Japan	AB029440.1
22	FBMj	Faba bean	Australia	EU082112.1
23	FBI-1	Faba bean	Australia	EU082116.1
24	FBD1	Faba bean	Australia	EU082117.1
25	FBD2	Faba bean	Australia	EU082128.1
26	FB	Faba bean	Australia	HG970867.1
27	8R	Faba bean	Iran	MN241058.1
28	39I	Faba bean	Iran	MN241061.1
29	2Fa	Faba bean	Iran	MN241049.1
30	6T	Faba bean	Iran	MN241056.1
31	2GH	Faba bean	Iran	MN241053.1
32	26S	Faba bean	Iran	MN241057.1
33	32L	Faba bean	Iran	MN241060.1
34	BYMV-Iraq12	Faba bean	Iraq	JQ026005.1
35	BYMV-Iraq11	Faba bean	Iraq	JQ026004.1
36	BYMV-Iraq4	Faba bean	Iraq	JQ025999.1
37	BYMV-Iraq10	Faba bean	Iraq	JQ026003.1
38	BYMV-Iraq2	Faba bean	Iraq	JQ025997.1
39	BYMV-Iraq3	Faba bean	Iraq	JQ025998.1
40	BYMV-Iraq5	Faba bean	Iraq	JQ026000.1
41	BYMV-Iraq6	Faba bean	Iraq	JQ026001.1

## Sheet: Table S4
Supplementary Table 4. The accession numbers of BYMV CP sequences generated in this study.
No.	Isolates	Accession number
1	CD2	PP556340
2	CD3	PP556341
3	CQ4	PP556342
4	GS1	PP556343
5	GS3	PP556344
6	GX2	PP556345
7	GX3	PP556346
8	GX4	PP556347
9	GX7	PP556348
10	GX9	PP556349
11	GX10	PP556350
12	HF1	PP556351
13	HF2	PP556352
14	HF4	PP556353
15	HF5	PP556354
16	HF6	PP556355
17	KM1	PP556356
18	KM2	PP556357
19	KM5	PP556358
20	KM7	PP556359
21	KM8	PP556360
22	KM9	PP556361
23	LS7	PP556362
24	LS8	PP556363
25	LS14	PP556364
26	LS37	PP556365
27	NT1	PP556366
28	NT2	PP556367
29	QJ2	PP556368
30	QJ4	PP556369
31	QJ9	PP556370
32	QJ10	PP556371

## Sheet: Table S5
Supplementary Table 5. Clean reads and contigs obtained by small RNA sequencing.
			Contigs
Sample	Clean reads	GC%	<=300 nt	>300 nt	Total
FB-1	224,00,291	51.19	672	63	735
FB-2	21338999	49.21	348	57	405
FB-3	26794677	48.99	306	89	395
FB-4	26507753	48.56	321	89	410

## Sheet: Table S6
Supplementary Table 6. The results of sequence alignment by searching the assembled contigs in the Genbank viral sequence database .
Sample	Assembled contigs	Identical matches (%)	Alignment length	Taxonomy IDs	Scientific names
FB-1	Locus_30_Transcript_1/1_Confidence_1.000_Length_161	100	53	54289	Vicia cryptic virus
	Locus_41_Transcript_1/1_Confidence_1.000_Length_186	100	61	54289	Vicia cryptic virus
	Locus_48_Transcript_1/1_Confidence_1.000_Length_116	100	38	54289	Vicia cryptic virus
	Locus_50_Transcript_1/1_Confidence_1.000_Length_179	96.6	59	2593946	Vicia cryptic virus 1
	Locus_72_Transcript_1/1_Confidence_1.000_Length_166	100	54	54289	Vicia cryptic virus
	Locus_96_Transcript_1/1_Confidence_1.000_Length_207	97	67	54289	Vicia cryptic virus
	Locus_144_Transcript_1/1_Confidence_1.000_Length_112	96.2	26	2593946	Vicia cryptic virus 1
	Locus_172_Transcript_1/1_Confidence_1.000_Length_148	95.9	49	12197	Bean yellow mosaic virus
	Locus_223_Transcript_1/2_Confidence_0.667_Length_160	100	22	54289	Vicia cryptic virus
	Locus_223_Transcript_2/2_Confidence_0.667_Length_159	100	22	54289	Vicia cryptic virus
	Locus_270_Transcript_1/1_Confidence_1.000_Length_258	100	85	54289	Vicia cryptic virus
	Locus_272_Transcript_1/1_Confidence_1.000_Length_200	98.5	66	54289	Vicia cryptic virus
	Locus_401_Transcript_1/1_Confidence_1.000_Length_255	100	73	54289	Vicia cryptic virus
	Locus_492_Transcript_1/1_Confidence_1.000_Length_136	100	45	54289	Vicia cryptic virus
	Locus_624_Transcript_1/1_Confidence_1.000_Length_167	100	55	54289	Vicia cryptic virus
	Locus_687_Transcript_1/1_Confidence_1.000_Length_245	100	64	54289	Vicia cryptic virus
	Locus_766_Transcript_1/1_Confidence_1.000_Length_111	100	36	54289	Vicia cryptic virus
	Locus_772_Transcript_1/1_Confidence_1.000_Length_111	100	36	54289	Vicia cryptic virus
	Locus_1022_Transcript_1/1_Confidence_1.000_Length_194	98.4	64	2593946	Vicia cryptic virus 1
	Locus_1242_Transcript_1/1_Confidence_1.000_Length_137	100	43	54289	Vicia cryptic virus
	Locus_1515_Transcript_1/1_Confidence_1.000_Length_123	100	40	12197	Bean yellow mosaic virus
	Locus_1734_Transcript_1/1_Confidence_1.000_Length_126	97.6	42	12197	Bean yellow mosaic virus
FB-2	Locus_2_Transcript_1/9_Confidence_0.368_Length_4859	99	1327	12197	Bean yellow mosaic virus
	Locus_2_Transcript_2/9_Confidence_0.211_Length_5455	98.8	923	12197	Bean yellow mosaic virus
	Locus_2_Transcript_3/9_Confidence_0.526_Length_10255	99.3	2142	12197	Bean yellow mosaic virus
	Locus_2_Transcript_4/9_Confidence_0.421_Length_9547	99.3	2142	12197	Bean yellow mosaic virus
	Locus_2_Transcript_6/9_Confidence_0.316_Length_4017	99.2	1020	12197	Bean yellow mosaic virus
	Locus_2_Transcript_8/9_Confidence_0.421_Length_9519	99.3	2142	12197	Bean yellow mosaic virus
	Locus_2_Transcript_9/9_Confidence_0.579_Length_10179	99.3	2142	12197	Bean yellow mosaic virus
	Locus_113_Transcript_1/1_Confidence_1.000_Length_294	100	72	12042	Beet western yellows virus
	Locus_114_Transcript_1/1_Confidence_1.000_Length_139	93.5	46	12042	Beet western yellows virus
	Locus_234_Transcript_1/1_Confidence_1.000_Length_186	100	61	12042	Beet western yellows virus
	Locus_263_Transcript_1/1_Confidence_1.000_Length_108	100	36	12042	Beet western yellows virus
	Locus_347_Transcript_1/1_Confidence_1.000_Length_141	100	31	12042	Beet western yellows virus
FB-3	Locus_1_Transcript_1/9_Confidence_0.438_Length_5422	99.4	1733	12197	Bean yellow mosaic virus
	Locus_1_Transcript_2/9_Confidence_0.438_Length_5463	99.4	1733	12197	Bean yellow mosaic virus
	Locus_1_Transcript_3/9_Confidence_0.312_Length_1274	94.5	361	12197	Bean yellow mosaic virus
	Locus_1_Transcript_4/9_Confidence_0.438_Length_5768	99.4	1733	12197	Bean yellow mosaic virus
	Locus_1_Transcript_5/9_Confidence_0.250_Length_1496	98.1	316	12197	Bean yellow mosaic virus
	Locus_1_Transcript_6/9_Confidence_0.375_Length_4588	94.4	1531	12197	Bean yellow mosaic virus
	Locus_1_Transcript_8/9_Confidence_0.438_Length_4469	98.9	901	12197	Bean yellow mosaic virus
	Locus_1_Transcript_9/9_Confidence_0.500_Length_5391	99.4	1733	12197	Bean yellow mosaic virus
	Locus_2_Transcript_1/4_Confidence_0.571_Length_4143	99.2	1328	12197	Bean yellow mosaic virus
	Locus_2_Transcript_2/4_Confidence_0.429_Length_4234	98.3	1343	12197	Bean yellow mosaic virus
	Locus_2_Transcript_3/4_Confidence_0.429_Length_5442	98.3	1343	12197	Bean yellow mosaic virus
	Locus_2_Transcript_4/4_Confidence_0.429_Length_4195	98.3	1343	12197	Bean yellow mosaic virus
	Locus_5_Transcript_1/7_Confidence_0.211_Length_253	98.2	56	1455654	Milk vetch dwarf C3 alphasatellite
	Locus_5_Transcript_2/7_Confidence_0.158_Length_194	98.2	56	1455654	Milk vetch dwarf C3 alphasatellite
	Locus_5_Transcript_3/7_Confidence_0.368_Length_447	98.2	56	1455654	Milk vetch dwarf C3 alphasatellite
	Locus_5_Transcript_7/7_Confidence_0.421_Length_838	98.8	172	1455654	Milk vetch dwarf C3 alphasatellite
	Locus_6_Transcript_1/1_Confidence_1.000_Length_797	99.6	265	12208	Pea seed-borne mosaic virus
	Locus_8_Transcript_1/1_Confidence_1.000_Length_462	100	153	12208	Pea seed-borne mosaic virus
	Locus_10_Transcript_1/3_Confidence_0.364_Length_296	93.2	44	67585	Milk vetch dwarf virus
	Locus_10_Transcript_2/3_Confidence_0.818_Length_652	90.1	152	67585	Milk vetch dwarf virus
	Locus_10_Transcript_3/3_Confidence_0.818_Length_652	95.1	144	67585	Milk vetch dwarf virus
	Locus_15_Transcript_1/1_Confidence_1.000_Length_1055	98	350	12208	Pea seed-borne mosaic virus
	Locus_16_Transcript_1/1_Confidence_1.000_Length_336	100	110	1455651	Milk vetch dwarf C1 alphasatellite
	Locus_29_Transcript_1/1_Confidence_1.000_Length_341	99.1	113	1455651	Milk vetch dwarf C1 alphasatellite
	Locus_30_Transcript_1/3_Confidence_0.600_Length_1128	98.7	319	12208	Pea seed-borne mosaic virus
	Locus_30_Transcript_2/3_Confidence_0.500_Length_519	97.9	95	12208	Pea seed-borne mosaic virus
	Locus_30_Transcript_3/3_Confidence_0.600_Length_1441	95.2	439	31736	Pea seed-borne mosaic virus (strain DPD1)
	Locus_38_Transcript_1/1_Confidence_1.000_Length_593	98.3	172	67585	Milk vetch dwarf virus
	Locus_39_Transcript_1/1_Confidence_1.000_Length_225	96	75	1455652	Milk vetch dwarf C10 alphasatellite
	Locus_41_Transcript_1/1_Confidence_1.000_Length_160	90.9	22	67585	Milk vetch dwarf virus
	Locus_42_Transcript_1/1_Confidence_1.000_Length_548	98.8	173	1455652	Milk vetch dwarf C10 alphasatellite
	Locus_43_Transcript_1/2_Confidence_0.750_Length_339	100	47	67585	Milk vetch dwarf virus
	Locus_43_Transcript_2/2_Confidence_0.750_Length_245	100	58	67585	Milk vetch dwarf virus
	Locus_45_Transcript_1/1_Confidence_1.000_Length_477	98.4	127	67585	Milk vetch dwarf virus
	Locus_47_Transcript_1/1_Confidence_1.000_Length_369	100	123	12208	Pea seed-borne mosaic virus
	Locus_48_Transcript_1/3_Confidence_0.750_Length_708	100	119	67585	Milk vetch dwarf virus
	Locus_48_Transcript_2/3_Confidence_0.750_Length_660	100	119	67585	Milk vetch dwarf virus
	Locus_48_Transcript_3/3_Confidence_0.750_Length_699	100	119	67585	Milk vetch dwarf virus
	Locus_55_Transcript_1/1_Confidence_1.000_Length_311	97.1	103	67585	Milk vetch dwarf virus
	Locus_60_Transcript_1/3_Confidence_0.400_Length_471	98.2	112	67585	Milk vetch dwarf virus
	Locus_60_Transcript_2/3_Confidence_0.600_Length_645	99.1	112	67585	Milk vetch dwarf virus
	Locus_63_Transcript_1/1_Confidence_1.000_Length_136	100	22	67585	Milk vetch dwarf virus
	Locus_67_Transcript_1/1_Confidence_1.000_Length_874	98.6	291	12208	Pea seed-borne mosaic virus
	Locus_83_Transcript_1/1_Confidence_1.000_Length_236	96.2	78	67585	Milk vetch dwarf virus
	Locus_87_Transcript_1/1_Confidence_1.000_Length_363	99.2	121	12208	Pea seed-borne mosaic virus
	Locus_108_Transcript_1/1_Confidence_1.000_Length_508	98.4	125	67585	Milk vetch dwarf virus
	Locus_147_Transcript_1/1_Confidence_1.000_Length_200	100	37	67585	Milk vetch dwarf virus
	Locus_186_Transcript_1/1_Confidence_1.000_Length_132	100	43	1455654	Milk vetch dwarf C3 alphasatellite
FB-4	Locus_2_Transcript_1/10_Confidence_0.214_Length_4152	98.6	1330	12197	Bean yellow mosaic virus
	Locus_2_Transcript_2/10_Confidence_0.286_Length_4116	98.6	1328	12197	Bean yellow mosaic virus
	Locus_2_Transcript_3/10_Confidence_0.214_Length_4150	98.6	1327	12197	Bean yellow mosaic virus
	Locus_2_Transcript_4/10_Confidence_0.214_Length_4151	98.6	1327	12197	Bean yellow mosaic virus
	Locus_2_Transcript_5/10_Confidence_0.214_Length_4168	98.6	1328	12197	Bean yellow mosaic virus
	Locus_2_Transcript_6/10_Confidence_0.214_Length_4143	98.6	1328	12197	Bean yellow mosaic virus
	Locus_2_Transcript_7/10_Confidence_0.214_Length_4179	98.6	1328	12197	Bean yellow mosaic virus
	Locus_2_Transcript_8/10_Confidence_0.214_Length_4181	98.4	1330	12197	Bean yellow mosaic virus
	Locus_2_Transcript_9/10_Confidence_0.214_Length_4223	98.6	1328	12197	Bean yellow mosaic virus
	Locus_2_Transcript_10/10_Confidence_0.214_Length_4157	98.6	1328	12197	Bean yellow mosaic virus
	Locus_3_Transcript_1/8_Confidence_0.238_Length_5392	99.1	1733	12197	Bean yellow mosaic virus
	Locus_3_Transcript_2/8_Confidence_0.143_Length_5519	99	1728	12197	Bean yellow mosaic virus
	Locus_3_Transcript_3/8_Confidence_0.238_Length_229	92.1	76	291605	Milk vetch dwarf virus (isolate 1)
	Locus_3_Transcript_4/8_Confidence_0.143_Length_5475	99	1728	12197	Bean yellow mosaic virus
	Locus_3_Transcript_5/8_Confidence_0.143_Length_419	93.4	91	291605	Milk vetch dwarf virus (isolate 1)
	Locus_3_Transcript_6/8_Confidence_0.190_Length_5397	98.9	1733	12197	Bean yellow mosaic virus
	Locus_3_Transcript_7/8_Confidence_0.190_Length_5441	99	1728	12197	Bean yellow mosaic virus
	Locus_3_Transcript_8/8_Confidence_0.238_Length_283	93.6	94	291605	Milk vetch dwarf virus (isolate 1)
	Locus_9_Transcript_1/3_Confidence_0.625_Length_460	99.3	153	67585	Milk vetch dwarf virus
	Locus_19_Transcript_1/2_Confidence_0.833_Length_746	98.2	112	67585	Milk vetch dwarf virus
	Locus_19_Transcript_2/2_Confidence_0.833_Length_744	98.2	112	67585	Milk vetch dwarf virus
	Locus_20_Transcript_1/2_Confidence_0.750_Length_597	98.8	172	67585	Milk vetch dwarf virus
	Locus_20_Transcript_2/2_Confidence_0.750_Length_234	100	52	67585	Milk vetch dwarf virus
	Locus_26_Transcript_1/3_Confidence_0.667_Length_350	98.9	94	67585	Milk vetch dwarf virus
	Locus_26_Transcript_2/3_Confidence_0.500_Length_258	93.4	61	67585	Milk vetch dwarf virus
	Locus_26_Transcript_3/3_Confidence_0.667_Length_355	98.9	94	67585	Milk vetch dwarf virus
	Locus_31_Transcript_1/2_Confidence_0.800_Length_583	94.1	169	67585	Milk vetch dwarf virus
	Locus_31_Transcript_2/2_Confidence_0.800_Length_583	98.2	169	67585	Milk vetch dwarf virus
	Locus_36_Transcript_1/2_Confidence_0.833_Length_618	92.7	151	67585	Milk vetch dwarf virus
	Locus_36_Transcript_2/2_Confidence_0.667_Length_490	95	120	67585	Milk vetch dwarf virus
	Locus_45_Transcript_5/7_Confidence_0.214_Length_220	100	50	67585	Milk vetch dwarf virus
	Locus_45_Transcript_6/7_Confidence_0.357_Length_369	90.5	63	67585	Milk vetch dwarf virus
	Locus_71_Transcript_2/4_Confidence_0.455_Length_514	99.3	143	67585	Milk vetch dwarf virus
	Locus_71_Transcript_3/4_Confidence_0.364_Length_295	98.6	70	67585	Milk vetch dwarf virus
	Locus_71_Transcript_4/4_Confidence_0.727_Length_821	99.3	153	67585	Milk vetch dwarf virus
	Locus_75_Transcript_1/3_Confidence_0.667_Length_369	92.5	40	67585	Milk vetch dwarf virus
	Locus_75_Transcript_2/3_Confidence_0.333_Length_207	93.2	44	67585	Milk vetch dwarf virus
	Locus_75_Transcript_3/3_Confidence_0.667_Length_305	92.5	40	67585	Milk vetch dwarf virus
	Locus_85_Transcript_1/1_Confidence_0.750_Length_186	100	20	1455652	Milk vetch dwarf C10 alphasatellite
	Locus_92_Transcript_1/1_Confidence_1.000_Length_199	98.5	65	1455654	Milk vetch dwarf C3 alphasatellite
	Locus_95_Transcript_1/2_Confidence_0.750_Length_182	95	60	1455652	Milk vetch dwarf C10 alphasatellite
	Locus_102_Transcript_1/3_Confidence_0.600_Length_289	95.8	95	1455652	Milk vetch dwarf C10 alphasatellite
	Locus_102_Transcript_2/3_Confidence_0.600_Length_318	97.1	105	1455652	Milk vetch dwarf C10 alphasatellite
	Locus_102_Transcript_3/3_Confidence_0.600_Length_330	95.4	109	1455652	Milk vetch dwarf C10 alphasatellite
	Locus_146_Transcript_1/1_Confidence_1.000_Length_232	97.4	77	1455653	Milk vetch dwarf C2 alphasatellite
	Locus_191_Transcript_1/1_Confidence_1.000_Length_162	98.1	53	291605	Milk vetch dwarf virus (isolate 1)
	Locus_241_Transcript_1/1_Confidence_1.000_Length_158	100	51	67585	Milk vetch dwarf virus
	Locus_243_Transcript_1/1_Confidence_1.000_Length_252	97.6	83	291605	Milk vetch dwarf virus (isolate 1)
	Locus_279_Transcript_1/1_Confidence_1.000_Length_160	100	53	1455654	Milk vetch dwarf C3 alphasatellite
	Locus_361_Transcript_1/1_Confidence_1.000_Length_133	100	43	67585	Milk vetch dwarf virus

## Sheet: Table S7
Supplementary Table 7. The accession numbers of nine viruses identified in this study.
Isolates	Accession number
BYMV	PP852400
MDV	PP852406
VCV	PP852404
BCMV	PP852405
BWYV	PP852408
BBWV2	PP852403
SMV	PP852402
PSbMV	PP852401
CMV	PP852407
